# Supplementary material for: Ecdysteroid-Containing Squalenoylated Self-Assembling Nanoparticles Exert Tumor-Selective Sensitization to Reactive Oxygen Species (ROS)-Induced Oxidative Damage While Protecting Normal Cells: Implications for Selective Radiotherapy
Source: J Med Chem. 2025 Mar 28;68(7):7197–212. doi: 10.1021/acs.jmedchem.4c02758 (PMC11997992; doi:10.1021/acs.jmedchem.4c02758)
Supplement: Supplementary file 2 — jm4c02758_si_002.csv [file jm4c02758_si_002.csv]

compound no.	SMILES	Calculated IC50 values of tBHP on SH-SY5Y cells alone or pretreated with 0.5 µM of ecdysteroids (7–13) or their nanoconjugates (14–21). IC50 ± SEM (µM)	Calculated IC50 values of tBHP on MRC-5 cells alone or pretreated with 0.5 µM of ecdysteroids (7–13) or their nanoconjugates (14–21). IC50 ± SEM (µM)	Selectivity indices (SI) of tBHP on SH-SY5Y and MRC-5 cells alone or pretreated with 0.5 µM of ecdysteroids (7–13) or their nanoconjugates (14–21). IC50 (MRC-5) / IC50 (SH-SY5Y)
7	[H][C@]1([C@](O)(C)[C@H](O)CCC(C)(O)C)CC=C([C@]1(C)CC2)C3=C2[C@]4(C)C(C[C@@H](O)[C@@H](O)C4)=C(O)C3=O	517.6 ± 105.1	177.4 ± 37.2	0.34
8	C[C@@]12C(C[C@@H](O)[C@@H](O)C1)=C(O)C(C3=C2CC[C@@]4(C)C3=CC[C@]4([H])C(C)=O)=O	760.3 ± 152.6	375.3 ± 82.4	0.49
9	C[C@@]12C(C[C@@H]3[C@@H](OC(C)(C)O3)C1)=C(O)C(C4=C2CC[C@@]5(C)C4=CC[C@]5([H])C(C)=O)=O	427.4 ± 40.3	420.9 ± 96.5	0.98
10	[H][C@]1([C@]2(C)[C@H](OC(C)(C)O2)CCC(C)(O)C)CC=C([C@]1(C)CC3)C4=C3[C@]5(C)C(C[C@@H]6[C@@H](OC(C)(C)O6)C5)=C(O)C4=O	71.5 ± 3.9	474.4 ± 137.1	6.64
11	[H][C@]12C([C@@](CC[C@]3([H])[C@](O)(C)[C@H](O)CCC(C)C)(O)[C@]3(C)C[C@H]2O)=CC([C@]4([H])C[C@@H](O)[C@@H](O)C[C@@]41C)=O	n. a.	n. a.	n. a.
12	CC([C@@]1([H])CC[C@@]2(O)C3=CC([C@]4([H])C[C@@H]5[C@@H](OC(C)(C)O5)C[C@]4(C)[C@@]3([H])[C@H](O)C[C@@]21C)=O)=O	65.8 ± 13.1	908.7 ± 112.8	13.80
13	[H][C@]12C([C@@](CC[C@]3([H])[C@]4(C)[C@H](OC(C)(C)O4)CCC(C)C)(O)[C@]3(C)C[C@H]2O)=CC([C@]5([H])C[C@@H]6[C@@H](OC(C)(C)O6)C[C@@]51C)=O	56.8 ± 5.3	681.4 ± 123.1	12.00
14	O=C(O[C@H](C1)[C@@H](O)C[C@@]2(C)C1=C(O)C(C3=C2CC[C@@]4(C)C3=CC[C@]4([H])[C@](O)(C)[C@H](O)CCC(C)(O)C)=O)CCCCCCCCC(OCCC/C(C)=C/CC/C(C)=C/CC/C=C(C)/CC/C=C(C)/CC/C=C(C)/C)=O	25.9 ± 4.2	410.3 ± 84.1	15.85
15	O=C(O[C@H](C1)[C@@H](O)C[C@@]2(C)C1=C(O)C(C3=C2CC[C@@]4(C)C3=CC[C@]4([H])C(C)=O)=O)CCCCCCCCC(OCCC/C(C)=C/CC/C(C)=C/CC/C=C(C)/CC/C=C(C)/CC/C=C(C)/C)=O	30.2 ± 3.0	811.2 ± 76.3	26.83
16	O=C(OC(C1=O)=C2C[C@@H]3[C@@H](OC(C)(C)O3)C[C@]2(C)C4=C1C5=CC[C@@](C(C)=O)([H])[C@@]5(C)CC4)CCCCCCCCC(OCCC/C(C)=C/CC/C(C)=C/CC/C=C(C)/CC/C=C(C)/CC/C=C(C)/C)=O	19.0 ± 2.8	394.4 ± 71.8	20.73
17	O=C(OC1=C2C[C@@H]3[C@@H](OC(C)(C)O3)C[C@]2(C)C4=C(C5=CC[C@@]([C@]6(C)[C@H](OC(C)(C)O6)CCC(C)(O)C)([H])[C@@]5(C)CC4)C1=O)CCCCCCCCC(OCCC/C(C)=C/CC/C(C)=C/CC/C=C(C)/CC/C=C(C)/CC/C=C(C)/C)=O	11.6 ± 2.2	1357 ± 129.5	117.18
18	O=C(OC1=C2C[C@@H]3[C@@H](OC(C)(C)O3)C[C@]2(C)C4=C(C5=CC[C@@]([C@]6(C)[C@H](OC(C)(C)O6)CCC(C)(O)C)([H])[C@@]5(C)CC4)C1=O)CCCSSCCCC(OCCC/C(C)=C/CC/C(C)=C/CC/C=C(C)/CC/C=C(C)/CC/C=C(C)/C)=O	6.8 ± 0.8	1035 ± 214.8	153.11
19	CC([C@@]1([H])CC[C@@]2(O)C3=CC([C@]4([H])C[C@@H]5[C@@H](OC(C)(C)O5)C[C@]4(C)[C@@]3([H])[C@H](OC(CCCCCCCCC(OCCC/C(C)=C/CC/C(C)=C/CC/C=C(C)/CC/C=C(C)/CC/C=C(C)/C)=O)=O)C[C@@]21C)=O)=O	14.4 ± 2.3	1181 ± 41.2	82.24
20	CC([C@@]1([H])CC[C@@]2(O)C3=CC([C@]4([H])C[C@@H]5[C@@H](OC(C)(C)O5)C[C@]4(C)[C@@]3([H])[C@H](OC(CCCSSCCCC(OCCC/C(C)=C/CC/C(C)=C/CC/C=C(C)/CC/C=C(C)/CC/C=C(C)/C)=O)=O)C[C@@]21C)=O)=O	10.2 ± 1.1	394.3 ± 99.3	38.54
21	O=C(O[C@@H]1C[C@@]2(C)[C@](CC[C@]2([H])[C@](OC(C)(C)O3)(C)[C@H]3CCC(C)C)(O)C4=CC([C@]5([H])C[C@@H]6[C@@H](OC(C)(C)O6)C[C@]5(C)[C@]41[H])=O)CCCCCCCCC(OCCC/C(C)=C/CC/C(C)=C/CC/C=C(C)/CC/C=C(C)/CC/C=C(C)/C)=O	10.9 ± 1.5	459.0 ± 181.6	42.19
tert-Butyl hydroperoxide (tBHP)	CC(C)(C)OO	50.6 ± 2.5	298.6 ± 75.3	5.90
